# Supplementary material for: High expression of HMGA2 independently predicts poor clinical outcomes in acute myeloid leukemia
Source: Blood Cancer J. 2018 Jul 19;8(8):68. doi: 10.1038/s41408-018-0103-6 (PMC6066481; doi:10.1038/s41408-018-0103-6)
Supplement: Supplementary file 2 — Supplementary material: clinical, qPCR, and mutational data. [file 41408_2018_103_MOESM2_ESM.xlsx]

## Sheet: Data_20.06.2017_revCB
UPN	Age	WHO 2008	Cytogenetic risk	CR1	Allogeneic HSCT	Relapse	Deceased	Survival (days)	HMGA2 (RT-qPCR)	TP53	RUNX1	IDH1	IDH2	DNMT3A	ASXL1	CEBPA	NPM1	FLT3-ITD	FLT3-ITD allelic ratio
001	57	AML with minimal differentiation	Intermediate	yes		yes	yes	1396	13.6138328530259	WT	WT	WT	mut	WT	WT		negative	negative
002	21	AML without maturation	Intermediate	yes		yes	yes	234	49.81	WT	WT	WT	WT	WT	WT		positive	positive	85.2
003	50	AML with minimal differentiation	Adverse	yes	HSCT_CR1	yes	yes	284	18.8886639676113	WT	WT	WT	WT	WT	WT		negative	negative
004	60	AML with myelodysplasia-related changes	Adverse	yes	HSCT_CR1		yes	358	1099.68	WT	WT	WT	WT	WT	WT		positive	negative
005	67	Acute monoblastic and monocytic leukaemia	Intermediate	yes		yes	yes	101	15723.3123689727	WT	WT	WT	WT	mut	WT		negative	negative
006	60	AML without maturation	Intermediate	yes			yes	37	17.3343023255814	WT	WT	WT	mut	WT	WT		positive	positive	43.2
007	53	AML without maturation	Intermediate	no			yes	135	16.19	WT	WT	WT	WT	mut	WT		positive	positive	73.4
008	60	AML without maturation	Intermediate	yes		yes	yes	272	5820.3665473109	NA	NA	NA	NA	NA	NA		negative	negative
009	46	Acute myeloid leukaemia, NOS	Intermediate	no			yes	107	25.1697972804941	NA	NA	NA	NA	NA	NA		positive	positive	32.8
010	47	Acute erythroid leukaemia	Undetermined	yes	HSCT_CR2	yes	yes	267	1320.63802574049	NA	NA	NA	NA	NA	NA		NA	NA
011	48	Acute monoblastic and monocytic leukaemia	Intermediate	yes			no	4444	84.36	WT	WT	WT	WT	mut	WT		positive	positive	40.2
012	49	AML with myelodysplasia-related changes	Adverse	yes	HSCT_CR1	yes	yes	805	14694.16	mut	WT	WT	WT	WT	WT		negative	negative
013	60	AML without maturation	Intermediate	yes			yes	364	5883.43	WT	mut	WT	mut	WT	mut		negative	negative
014	53	AML with myelodysplasia-related changes	Adverse	yes		yes	yes	87	64.71	mut	WT	WT	WT	WT	WT		negative	negative
015	47	Acute monoblastic and monocytic leukaemia	Intermediate	yes	HSCT_CR1		no	4291	132.833211944647	WT	WT	WT	WT	WT	WT		negative	positive	59.2
016	62	Acute myelomonocytic leukaemia	Intermediate	yes			yes	112	19.3516203926183	NA	NA	NA	NA	NA	NA		positive	positive	16.2
017	57	Acute monoblastic and monocytic leukaemia	Intermediate	yes		yes	yes	300	57.07	WT	WT	WT	WT	mut	WT		positive	positive	40.1
018	33	AML with t(8;21)(q22;q22) : RUNX1-RUNX1T1	Favorable	yes		yes	yes	484	12.7546296296296	WT	WT	WT	WT	WT	WT		negative	negative
019	46	Acute monoblastic and monocytic leukaemia	Adverse	yes	HSCT_CR1		no	4386	22.8478731074261	WT	WT	WT	WT	WT	WT		negative	negative
020	31	AML without maturation	Intermediate	yes	HSCT_CR1	yes	yes	1106	114.26	WT	mut	mut	WT	mut	WT		negative	negative
021	38	AML with myelodysplasia-related changes	Intermediate	no			yes	307	103.119989997509	NA	NA	NA	NA	NA	NA		negative	positive	6.6
022	17	AML with inv(16)(p13.1q22) or t(16;16)(p13.1;q22); CBFB-MYH11	Favorable	yes			no	4256	349.210829493088	WT	WT	WT	WT	WT	WT		negative	negative
023	29	AML with inv(16)(p13.1q22) or t(16;16)(p13.1;q22); CBFB-MYH11	Favorable	yes	HSCT_CR2	yes	no	4204	9.59264126149803	WT	WT	WT	WT	WT	WT		negative	negative
024	36	AML with inv(16)(p13.1q22) or t(16;16)(p13.1;q22); CBFB-MYH11	Favorable	yes			no	4219	37.3850315599639	WT	WT	WT	WT	WT	WT		negative	positive
025	55	AML without maturation	Intermediate	yes	HSCT_CR2	yes	yes	838	16.66	WT	WT	WT	mut	WT	WT		positive	positive	32.7
026	68	AML without maturation	Intermediate	yes		yes	yes	811	83.93	WT	mut	WT	WT	WT	mut		negative	negative
027	55	AML with myelodysplasia-related changes	Intermediate	yes		yes	yes	633	2520.84159661586	NA	NA	NA	NA	NA	NA		negative	negative
028	45	AML without maturation	Intermediate	yes		yes	yes	400	12.88	WT	WT	WT	mut	mut	WT		positive	negative
029	69	AML without maturation	Intermediate	no			yes	189	464.43	WT	WT	WT	WT	WT	WT		positive	positive	22.4
030	50	AML with inv(16)(p13.1q22) or t(16;16)(p13.1;q22); CBFB-MYH11	Favorable	yes			no	3958	89.2261904761905	WT	WT	WT	WT	WT	WT		negative	negative
031	25	AML with inv(16)(p13.1q22) or t(16;16)(p13.1;q22); CBFB-MYH11	Favorable	yes			no	4002	216.494571609859	NA	NA	NA	NA	NA	NA		NA	NA
032	24	Acute erythroid leukaemia	Intermediate	yes	HSCT_CR1		no	4100	484.98	WT	WT	WT	WT	WT	WT		negative	negative	3.5
033	65	Acute monoblastic and monocytic leukaemia	Adverse	no			yes	371	55.2661752661753	WT	WT	WT	WT	WT	WT		negative	negative
034	55	AML with myelodysplasia-related changes	Intermediate	yes		yes	yes	861	6.91	WT	WT	WT	WT	WT	WT	biallelic	negative	negative
035	48	AML with inv(3)(q21q26.2) or t(3;3)(q21;q26.2) ; RPN1-EVI1	Adverse	no			yes	168	1851.22260668973	WT	WT	WT	WT	WT	WT		negative	negative
036	69	AML with inv(16)(p13.1q22) or t(16;16)(p13.1;q22); CBFB-MYH11	Favorable	yes		yes	yes	459	153.633969716919	WT	WT	WT	WT	WT	WT		negative	negative
037	63	AML with maturation	Intermediate	yes		yes	yes	2238	93.9107142857143	WT	WT	mut	WT	mut	WT		positive	negative
038	68	Acute myeloid leukaemia, NOS	Intermediate	yes		yes	yes	602	9436.9	WT	WT	WT	WT	WT	WT		positive	negative
039	25	AML with t(9;11)(p22;q23) : MLLT3-MLL	Intermediate	yes	HSCT_CR1		yes	249	118.416062465142	mut	WT	WT	WT	WT	WT		negative	negative
040	61	AML with inv(16)(p13.1q22) or t(16;16)(p13.1;q22); CBFB-MYH11	Favorable	yes			no	3672	4192.03422053232	WT	WT	WT	WT	WT	WT		negative	negative
041	52	Acute myelomonocytic leukaemia	Intermediate	yes		yes	yes	201	40.7226516884508	NA	NA	NA	NA	NA	NA		positive	positive	36.3
042	32	Acute myeloid leukaemia, NOS	Intermediate	yes	HSCT_CR1		yes	181	58.8050783566817	NA	NA	NA	NA	NA	NA		negative	negative
043	67	AML with myelodysplasia-related changes	Adverse	no			yes	62	8620.75	mut	WT	WT	WT	WT	WT		negative	negative
044	64	AML without maturation	Intermediate	no			yes	97	24500.02	WT	mut	WT	WT	WT	mut		negative	negative
045	52	AML with maturation	Intermediate	yes	HSCT_CR1	yes	yes	434	87.5654460328629	NA	NA	NA	NA	NA	NA		negative	negative
046	70	AML without maturation	Intermediate	yes		yes	yes	186	13.22	WT	WT	WT	mut	WT	WT		positive	positive	30.7
047	64	AML without maturation	Intermediate	no			yes	88	28.07	WT	WT	WT	WT	mut	WT		positive	positive	69.8
048	37	AML with myelodysplasia-related changes	Adverse	no			yes	252	35.7504950495049	WT	WT	WT	WT	WT	WT		negative	negative
049	46	AML with myelodysplasia-related changes	Adverse	no			yes	136	71348.37	WT	WT	WT	WT	WT	WT		negative	negative
050	62	AML without maturation	Intermediate	yes		yes	yes	263	27.72	WT	WT	WT	WT	mut	WT		positive	positive	74.7
051	78	AML without maturation	Intermediate	no			yes	12	122.13	WT	WT	WT	mut	mut	WT		negative	negative
052	61	Acute myelomonocytic leukaemia	Intermediate	no			yes	30	3.42	WT	WT	WT	WT	WT	WT		positive	positive	44.4
053	31	AML with t(8;21)(q22;q22) : RUNX1-RUNX1T1	Favorable	yes			yes	618	1371.8585437125	NA	NA	NA	NA	NA	NA		NA	NA
054	48	AML with myelodysplasia-related changes	Adverse	yes	HSCT_CR1		yes	455	175.669203896219	NA	NA	NA	NA	NA	NA		NA	NA
055	26	AML without maturation	Intermediate	no			yes	22	95.19	WT	WT	mut	WT	mut	WT		positive	negative
056	66	Acute monoblastic and monocytic leukaemia	Intermediate	yes		yes	yes	897	488.22	WT	mut	WT	WT	WT	mut		negative	negative
057	23	AML with t(9;11)(p22;q23) : MLLT3-MLL	Adverse	yes	HSCT_CR2	yes	yes	253	122.647058823529	mut	WT	WT	WT	WT	WT		negative	negative
058	55	AML without maturation	Intermediate	no			yes	110	0.0230149597238205	WT	WT	WT	WT	mut	WT		positive	positive	56.2
059	47	AML with myelodysplasia-related changes	Adverse	no			yes	13	21.3348214285714	WT	WT	WT	WT	WT	WT		negative	negative
060	69	AML with maturation	Intermediate	yes		yes	yes	806	138.050007786582	NA	NA	NA	NA	NA	NA		positive	negative
061	37	AML with t(8;21)(q22;q22) : RUNX1-RUNX1T1	Favorable	yes			no	3560	1.8448275862069	WT	WT	WT	WT	WT	mut		negative	negative
062	56	AML with minimal differentiation	Intermediate	yes	HSCT_CR2	yes	yes	2883	56913.4108655394	NA	NA	NA	NA	NA	NA		negative	negative
063	61	Acute myelomonocytic leukaemia	Intermediate	yes			yes	73	251.48	WT	WT	WT	WT	mut	WT		negative	positive	42.4
064	26	Acute myelomonocytic leukaemia	Intermediate	yes	HSCT_CR1		no	3736	209.313524824222	NA	NA	NA	NA	NA	NA		positive	negative
065	50	Acute monoblastic and monocytic leukaemia	Intermediate	yes	HSCT_CR1	yes	yes	165	398.3	WT	WT	mut	WT	mut	WT		positive	negative
066	26	Acute myelomonocytic leukaemia	Adverse	no			yes	81	55.7828054298643	WT	WT	WT	WT	WT	WT		negative	negative
067	43	Acute myeloid leukaemia, NOS	Intermediate	yes	HSCT_CR2	yes	yes	711	64.8201951444729	NA	NA	NA	NA	NA	NA		positive	positive	36
068	52	AML without maturation	Intermediate	yes	HSCT_CR1		yes	660	42.79	WT	WT	WT	WT	mut	WT	biallelic	negative	negative
069	53	AML with inv(16)(p13.1q22) or t(16;16)(p13.1;q22); CBFB-MYH11	Favorable	yes			no	3519	64.6147186147186	WT	WT	WT	WT	WT	WT		negative	negative
070	35	Acute monoblastic and monocytic leukaemia	Intermediate	yes			no	3554	180.04	WT	WT	WT	WT	WT	WT		positive	negative
071	50	Acute myeloid leukaemia, NOS	Intermediate	yes	HSCT_CR2	yes	no	3588	10578.3907958476	NA	NA	NA	NA	NA	NA		negative	negative
072	56	Acute erythroid leukaemia	Intermediate	yes	HSCT_CR1		no	3416	267.39	WT	WT	mut	WT	WT	WT		positive	negative
073	29	AML with inv(16)(p13.1q22) or t(16;16)(p13.1;q22); CBFB-MYH11	Favorable	yes			no	3440	122.160621761658	WT	WT	WT	WT	WT	WT		negative	negative
074	54	Acute myelomonocytic leukaemia	Intermediate	no			yes	11	1877.08279536782	NA	NA	NA	NA	NA	NA		positive	negative
075	56	AML without maturation	Intermediate	yes		yes	yes	167	46.88	WT	WT	WT	WT	WT	WT		negative	positive	34.7
076	63	AML with inv(16)(p13.1q22) or t(16;16)(p13.1;q22); CBFB-MYH11	Favorable	no			yes	12	2.54666666666667	WT	WT	WT	WT	WT	WT		negative	negative
077	24	AML with t(8;21)(q22;q22) : RUNX1-RUNX1T1	Favorable	yes	HSCT_CR2	yes	yes	755	67.5014836795252	WT	WT	WT	WT	WT	WT		negative	negative
078	64	AML with inv(16)(p13.1q22) or t(16;16)(p13.1;q22); CBFB-MYH11	Favorable	yes		yes	yes	489	385.30362171232	NA	NA	NA	NA	NA	NA		NA	NA
079	66	AML with inv(16)(p13.1q22) or t(16;16)(p13.1;q22); CBFB-MYH11	Favorable	yes		yes	yes	499	26.0898203592814	WT	WT	WT	WT	WT	WT		negative	negative
080	47	AML with myelodysplasia-related changes	Intermediate	no			yes	126	99.6192972226547	NA	NA	NA	NA	NA	NA		positive	positive	11
081	48	AML without maturation	Intermediate	yes			no	3431	16614.2399190418	NA	NA	NA	NA	NA	NA		negative	negative
082	20	AML without maturation	Intermediate	yes	HSCT_CR2	yes	no	3543	3.26	WT	WT	WT	WT	WT	WT		negative	negative
083	64	AML with inv(16)(p13.1q22) or t(16;16)(p13.1;q22); CBFB-MYH11	Favorable	yes		yes	yes	221	4.32747176189788	NA	NA	NA	NA	NA	NA		NA	NA
084	65	Acute monoblastic and monocytic leukaemia	Intermediate	no			yes	11	455.27	WT	WT	WT	WT	WT	WT		positive	positive	32.2
085	48	AML with t(8;21)(q22;q22) : RUNX1-RUNX1T1	Favorable	yes			no	1878	61.5828571428571	WT	WT	WT	WT	WT	WT		negative	negative
086	46	AML with minimal differentiation	Intermediate	yes	HSCT_CR2	yes	no	3433	103.342855528648	NA	NA	NA	NA	NA	NA		negative	negative
087	62	Acute myeloid leukaemia, NOS	Adverse	yes	HSCT_CR1	yes	yes	645	69.2887323943662	WT	WT	WT	WT	WT	WT		negative	negative
088	43	AML without maturation	Intermediate	yes			no	3374	1.54	WT	WT	WT	WT	WT	WT		positive	positive	43.7
089	59	Acute monoblastic and monocytic leukaemia	Intermediate	yes		yes	yes	148	15.7	WT	WT	WT	WT	mut	WT		positive	positive	24.4
090	65	Acute myeloid leukaemia, NOS	Intermediate	yes			yes	488	69.69	WT	WT	WT	mut	mut	WT		positive	negative
091	51	Acute myeloid leukaemia, NOS	Intermediate	no	HSCT_CRi_REF		yes	774	13111.13	WT	mut	WT	WT	WT	WT		negative	negative
092	40	AML with inv(16)(p13.1q22) or t(16;16)(p13.1;q22); CBFB-MYH11	Favorable	yes			no	3348	18.049225159526	WT	WT	WT	WT	WT	WT		negative	negative
093	49	AML with maturation	Intermediate	no			yes	27	77.54	WT	WT	WT	WT	mut	WT		positive	positive	30.8
094	56	AML with maturation	Intermediate	yes	HSCT_CR1		no	3405	2.21	WT	WT	WT	WT	WT	WT	biallelic	negative	negative
095	70	AML without maturation	Intermediate	yes		yes	yes	1087	17.25	WT	WT	WT	WT	WT	WT		positive	negative
096	20	AML with myelodysplasia-related changes	Adverse	yes	HSCT_CR1		yes	300	11.3	WT	WT	WT	WT	WT	WT		negative	negative
097	35	AML with myelodysplasia-related changes	Intermediate	yes			no	3228	262.679533918679	NA	NA	NA	NA	NA	NA		positive	negative
098	45	AML with t(8;21)(q22;q22) : RUNX1-RUNX1T1	Favorable	yes			no	3242	759.210992907801	WT	WT	WT	WT	WT	mut		negative	negative
099	38	AML with t(6;9)(p23;q34) : DEK-NUP214	Adverse	yes	HSCT_CR1	yes	yes	1643	46.1345852895149	WT	WT	WT	WT	WT	WT		negative	positive
100	30	AML with maturation	Intermediate	yes	HSCT_CR1		no	3278	144.66	WT	WT	WT	WT	WT	WT		negative	negative
101	56	Acute myelomonocytic leukaemia	Intermediate	no			yes	433	14577.74	WT	mut	WT	WT	mut	WT		negative	negative
102	75	AML with myelodysplasia-related changes	Intermediate	no			yes	352	10.7212779395815	NA	NA	NA	NA	NA	NA		negative	negative
103	38	AML with maturation	Intermediate	yes			no	3060	5.92719351933406	NA	NA	NA	NA	NA	NA		negative	negative
104	24	Acute monoblastic and monocytic leukaemia	Intermediate	yes	HSCT_CR2	yes	yes	3183	678.587768227708	NA	NA	NA	NA	NA	NA		positive	negative
105	55	AML with myelodysplasia-related changes	Adverse	no			yes	36	65.1887941534714	WT	WT	WT	WT	WT	WT		negative	negative
106	51	Acute monoblastic and monocytic leukaemia	Intermediate	yes			no	3260	797.717557251908	WT	WT	WT	WT	mut	WT		negative	negative
107	65	AML with myelodysplasia-related changes	Adverse	no			yes	36	29338.01	mut	WT	WT	WT	WT	WT		negative	negative
108	36	Acute myeloid leukaemia, NOS	Intermediate	yes	HSCT_CR2	yes	yes	341	210.059382422803	WT	WT	WT	WT	WT	WT		negative	negative
109	28	AML without maturation	Adverse	yes	HSCT_CR1	yes	yes	707	108.657439446367	WT	WT	WT	WT	WT	WT		negative	negative
110	58	AML without maturation	Intermediate	no			yes	22	18040.55	WT	WT	mut	WT	WT	WT		negative	negative
111	72	AML with maturation	Intermediate	no			yes	105	9042.90422233703	NA	NA	NA	NA	NA	NA		negative	positive	25.2
112	47	AML with maturation	Intermediate	yes			no	3173	2.77604763457317	NA	NA	NA	NA	NA	NA	biallelic	negative	negative
113	36	AML with myelodysplasia-related changes	Intermediate	yes		yes	yes	394	46.8	WT	WT	WT	WT	WT	WT		positive	positive	42.8
114	48	AML without maturation	Intermediate	yes	HSCT_CR2	yes	yes	493	71.67	WT	WT	WT	mut	WT	WT		positive	negative
115	62	AML with myelodysplasia-related changes	Intermediate	yes			no	590	21.92	WT	WT	WT	WT	WT	WT		positive	negative
116	40	AML with inv(16)(p13.1q22) or t(16;16)(p13.1;q22); CBFB-MYH11	Favorable	yes			no	3111	28.1222707423581	WT	WT	WT	WT	WT	WT		negative	negative
117	58	Acute myelomonocytic leukaemia	Adverse	yes	HSCT_CR2	yes	yes	443	126.836461126005	WT	WT	WT	WT	WT	WT		negative	negative
118	71	AML without maturation	Intermediate	yes			no	2987	95.55	WT	WT	WT	mut	mut	WT		positive	negative
119	45	AML with maturation	Intermediate	yes		yes	yes	492	10170.95	WT	mut	WT	WT	WT	WT		negative	positive	86.2
120	38	AML with inv(16)(p13.1q22) or t(16;16)(p13.1;q22); CBFB-MYH11	Favorable	yes	HSCT_CR2	yes	yes	592	133.10781671159	WT	WT	WT	WT	WT	WT		negative	negative
121	25	Acute myelomonocytic leukaemia	Adverse	yes	HSCT_CR1		no	3097	14.8908523908524	WT	WT	WT	WT	WT	WT		negative	positive	12.6
122	46	AML with myelodysplasia-related changes	Intermediate	yes	HSCT_CR1		no	3133	391.911836955358	NA	NA	NA	NA	NA	NA		positive	negative
123	68	Acute myelomonocytic leukaemia	Intermediate	yes		yes	yes	520	121.51	WT	WT	WT	WT	WT	WT		negative	negative
124	54	AML with maturation	Intermediate	yes	HSCT_CR1		no	3040	0.01	WT	WT	WT	WT	WT	WT	biallelic	negative	negative
125	68	Acute erythroid leukaemia	Adverse	no			yes	35	22548.05	mut	WT	WT	WT	WT	WT		negative	negative
126	62	Acute erythroid leukaemia	Adverse	yes			yes	133	24092.06	mut	WT	WT	WT	WT	WT		negative	negative
127	61	AML with t(9;11)(p22;q23) : MLLT3-MLL	Intermediate	yes	HSCT_CR1	yes	yes	245	31.5023923444976	WT	WT	WT	WT	WT	WT		negative	negative
128	23	Acute myeloid leukaemia, NOS	Intermediate	yes	HSCT_CR2	yes	no	3036	0.01	WT	WT	WT	mut	mut	WT		positive	positive	21.2
129	31	Acute monoblastic and monocytic leukaemia	Adverse	yes			no	2800	8.85775862068966	WT	WT	WT	WT	WT	WT		negative	negative
130	65	Acute monoblastic and monocytic leukaemia	Intermediate	yes		yes	yes	448	126.68	WT	WT	WT	WT	mut	WT		positive	negative
131	69	AML with myelodysplasia-related changes	Adverse	no			yes	47	28061.5812188707	NA	NA	NA	NA	NA	NA		NA	NA
132	58	AML without maturation	Intermediate	no			yes	55	6.84	WT	WT	WT	WT	mut	WT		positive	positive	12.4
133	55	Acute myeloid leukaemia, NOS	Intermediate	no			yes	397	180.51677852349	WT	mut	WT	WT	WT	WT		negative	negative
134	47	Acute monoblastic and monocytic leukaemia	Undetermined	yes	HSCT_CR1		no	2843	258.47907038159	NA	NA	NA	NA	NA	NA		positive	negative
135	36	Acute myelomonocytic leukaemia	Adverse	no			yes	15	2466.66458512716	NA	NA	NA	NA	NA	NA		NA	NA
136	34	AML without maturation	Intermediate	yes	HSCT_CR1		yes	141	51.8826963563552	NA	NA	NA	NA	NA	NA		negative	positive	15.4
137	37	Acute monoblastic and monocytic leukaemia	Intermediate	yes		yes	yes	446	10.14	WT	WT	WT	WT	WT	WT		positive	positive	85.3
138	56	Acute myelomonocytic leukaemia	Intermediate	yes	HSCT_CR1	yes	yes	228	16.97779797692	NA	NA	NA	NA	NA	NA		negative	positive	85
139	64	Acute myelomonocytic leukaemia	Intermediate	no			yes	163	9.56	WT	WT	WT	WT	mut	WT		positive	positive	38.4
140	31	AML with myelodysplasia-related changes	Intermediate	yes			no	2778	2.7431693989071	WT	WT	WT	WT	WT	WT		negative	positive	28
141	58	AML with inv(16)(p13.1q22) or t(16;16)(p13.1;q22); CBFB-MYH11	Favorable	yes			no	2644	15.9749552772809	WT	WT	WT	WT	WT	WT		negative	negative
142	48	AML with myelodysplasia-related changes	Intermediate	yes		yes	yes	291	18.1	WT	WT	mut	WT	mut	WT		positive	negative
143	62	AML without maturation	Intermediate	yes	HSCT_CR1		yes	683	6	WT	WT	WT	WT	WT	WT		positive	negative
144	61	Acute monoblastic and monocytic leukaemia	Undetermined	no			yes	41	628.886457988684	NA	NA	NA	NA	NA	NA		negative	negative
145	57	AML with myelodysplasia-related changes	Intermediate	yes			yes	1606	152.68	WT	WT	WT	mut	WT	WT		positive	negative
146	54	AML with myelodysplasia-related changes	Intermediate	yes	HSCT_CR1	yes	yes	208	19147.17	WT	mut	mut	WT	WT	mut		negative	negative
147	66	AML without maturation	Intermediate	no			yes	112	143.12	WT	WT	WT	WT	WT	WT		positive	positive	37.6
148	67	Acute megakaryoblastic leukaemia	Intermediate	yes			no	2561	0.87	WT	WT	mut	WT	WT	WT		negative	negative
149	64	Acute monoblastic and monocytic leukaemia	Intermediate	yes			yes	296	180.87	WT	WT	WT	WT	mut	WT		positive	positive	39.6
150	67	AML without maturation	Intermediate	no			yes	143	12.06	WT	WT	WT	mut	mut	WT		positive	positive	43
151	71	AML with t(8;21)(q22;q22) : RUNX1-RUNX1T1	Favorable	yes		yes	yes	304	9.69642857142857	WT	WT	WT	WT	WT	WT		negative	negative
152	55	AML with myelodysplasia-related changes	Intermediate	yes		yes	yes	352	272.566294447331	NA	NA	NA	NA	NA	NA		positive	negative
153	53	AML with inv(16)(p13.1q22) or t(16;16)(p13.1;q22); CBFB-MYH11	Favorable	yes			no	2541	4.75342465753425	WT	WT	WT	WT	WT	WT		negative	negative
154	68	AML with myelodysplasia-related changes	Adverse	no			yes	91	14490.64	mut	WT	WT	WT	WT	WT		negative	negative
155	54	AML without maturation	Intermediate	yes	HSCT_CR1		no	2714	32.11	WT	WT	mut	WT	WT	WT		positive	positive	20
156	62	AML with myelodysplasia-related changes	Adverse	yes		yes	yes	221	36233	mut	WT	WT	WT	WT	WT		negative	positive	9.4
157	67	AML without maturation	Intermediate	yes		yes	yes	176	50.37	WT	WT	WT	WT	WT	WT		positive	positive	13.5
158	67	AML with myelodysplasia-related changes	Adverse	yes		yes	yes	148	19.9019607843137	WT	WT	WT	WT	WT	WT		negative	negative
159	59	Acute monoblastic and monocytic leukaemia	Intermediate	no			yes	8	176.834061135371	WT	WT	WT	WT	mut	WT		positive	negative
160	41	Acute monoblastic and monocytic leukaemia	Intermediate	no			yes	69	661.08	WT	WT	WT	WT	WT	WT		positive	negative
161	60	AML with t(9;11)(p22;q23) : MLLT3-MLL	Intermediate	yes		yes	yes	251	133.291505791506	WT	WT	WT	WT	WT	mut		negative	negative
162	28	AML with t(8;21)(q22;q22) : RUNX1-RUNX1T1	Favorable	yes			no	2652	9.87341772151899	WT	WT	WT	WT	WT	WT		negative	negative
163	29	AML without maturation	Undetermined	yes			no	2567	630.5479277871	NA	NA	NA	NA	NA	NA		negative	negative
164	18	AML with t(8;21)(q22;q22) : RUNX1-RUNX1T1	Favorable	yes	HSCT_CR1		no	2465	15.1044083526682	WT	WT	WT	WT	WT	mut		negative	negative
165	54	AML with myelodysplasia-related changes	Intermediate	yes			no	2583	23.4650599296691	NA	NA	NA	NA	NA	NA		positive	negative
166	45	AML without maturation	Intermediate	yes	HSCT_CR1		no	2501	4.69	WT	WT	WT	WT	WT	WT	biallelic	negative	positive	6.4
167	69	Acute monoblastic and monocytic leukaemia	Intermediate	yes		yes	yes	65	208.86	WT	WT	WT	WT	WT	WT		negative	positive	39.2
168	45	AML with myelodysplasia-related changes	Intermediate	yes			yes	1566	24.06	WT	WT	WT	WT	mut	WT		positive	negative
169	53	AML with myelodysplasia-related changes	Adverse	yes	HSCT_CR1	yes	yes	509	8933.78	mut	WT	WT	WT	WT	WT		negative	negative
170	38	AML with myelodysplasia-related changes	Intermediate	yes		yes	no	2601	96.48	WT	WT	WT	WT	WT	WT		positive	negative
171	62	AML with myelodysplasia-related changes	Adverse	no			yes	123	3340.99466987755	NA	NA	NA	NA	NA	NA		NA	NA
172	54	AML with maturation	Intermediate	yes		yes	yes	357	13110.86	WT	mut	WT	mut	mut	WT		negative	negative
173	76	Acute monoblastic and monocytic leukaemia	Intermediate	yes		yes	yes	235	113.58	WT	WT	WT	WT	WT	mut		negative	negative
174	27	AML without maturation	Intermediate	yes	HSCT_CR1		no	2431	51.46	WT	mut	WT	WT	WT	WT	biallelic	negative	negative
175	33	AML with t(8;21)(q22;q22) : RUNX1-RUNX1T1	Favorable	yes			no	2320	724.433673469388	WT	WT	WT	WT	WT	WT		negative	positive
176	39	AML with inv(16)(p13.1q22) or t(16;16)(p13.1;q22); CBFB-MYH11	Favorable	yes			no	2516	112.136363636364	WT	WT	WT	WT	WT	WT		negative	negative
177	43	AML without maturation	Intermediate	yes	HSCT_CR1		no	2490	1.5	WT	WT	mut	WT	mut	WT	biallelic	positive	positive	24.6
178	47	AML without maturation	Adverse	yes	HSCT_CR1	yes	yes	456	71.9193130316444	NA	NA	NA	NA	NA	NA		NA	NA
179	46	AML with maturation	Intermediate	yes	HSCT_CR1	yes	yes	328	42270.92	WT	mut	WT	WT	WT	WT		negative	negative
180	68	Acute monoblastic and monocytic leukaemia	Intermediate	no			yes	9	583.91	WT	WT	WT	WT	mut	WT		positive	positive	39.3
181	75	AML with inv(16)(p13.1q22) or t(16;16)(p13.1;q22); CBFB-MYH11	Favorable	no			yes	72	13.4948741845294	WT	WT	WT	WT	WT	WT		negative	negative
182	65	Acute monoblastic and monocytic leukaemia	Intermediate	yes		yes	yes	534	120.28	WT	WT	WT	WT	WT	WT		positive	negative
183	53	AML without maturation	Intermediate	yes	HSCT_CR1		no	2440	57.69	WT	WT	WT	WT	mut	WT		positive	positive	31.8
184	52	AML with myelodysplasia-related changes	Adverse	yes	HSCT_CR1	yes	yes	1171	1821.52486191493	NA	NA	NA	NA	NA	NA		NA	NA
185	73	AML with myelodysplasia-related changes	Adverse	no			yes	81	4146.30372492837	mut	WT	WT	WT	WT	WT		negative	negative
186	70	Acute monoblastic and monocytic leukaemia	Adverse	no			yes	85	108.717391304348	WT	WT	WT	mut	WT	WT		negative	negative
187	60	AML without maturation	Intermediate	yes		yes	yes	199	3.59	WT	WT	mut	WT	mut	WT		positive	positive	38.3
188	67	Acute monoblastic and monocytic leukaemia	Intermediate	no			yes	21	334.71	WT	WT	WT	WT	WT	mut		positive	negative
189	20	AML with t(9;11)(p22;q23) : MLLT3-MLL	Intermediate	yes		yes	yes	1833	20.2232304900181	WT	WT	WT	WT	WT	WT		negative	negative
190	50	AML with myelodysplasia-related changes	Intermediate	yes	HSCT_CR2	yes	yes	2075	125.75	WT	WT	WT	WT	mut	WT		positive	negative
191	64	AML with inv(16)(p13.1q22) or t(16;16)(p13.1;q22); CBFB-MYH11	Favorable	no			yes	26	8.4026402640264	WT	WT	WT	WT	WT	WT		negative	negative
192	56	AML with myelodysplasia-related changes	Adverse	yes		yes	yes	220	51.791972866026	WT	WT	WT	WT	WT	WT		negative	negative
193	45	AML without maturation	Intermediate	no			yes	14	368.12	WT	WT	WT	WT	WT	WT		negative	negative
194	54	AML without maturation	Intermediate	yes	HSCT_CR1		yes	2207	15.47	WT	WT	WT	WT	WT	WT		positive	positive	21.9
195	54	AML with t(9;11)(p22;q23) : MLLT3-MLL	Intermediate	yes		yes	yes	484	49.9429756350441	WT	WT	WT	WT	WT	WT		negative	negative
196	65	AML with myelodysplasia-related changes	Intermediate	yes		yes	yes	452	3.08202544264106	NA	NA	NA	NA	NA	NA		negative	negative
197	35	AML with t(8;21)(q22;q22) : RUNX1-RUNX1T1	Favorable	yes			no	2112	21.7795275590551	WT	WT	WT	WT	WT	mut		negative	negative
198	52	Acute monoblastic and monocytic leukaemia	Intermediate	yes			yes	102	48.14	WT	WT	WT	WT	mut	WT		positive	positive	22.3
199	53	AML without maturation	Intermediate	yes		yes	yes	241	7.4	WT	WT	WT	WT	mut	WT		positive	positive	62.4
200	40	AML without maturation	Intermediate	yes		yes	yes	403	52.14	WT	WT	WT	WT	mut	WT		positive	positive
201	54	AML with myelodysplasia-related changes	Adverse	no			yes	127	33878.68	WT	WT	WT	WT	WT	WT		negative	negative
202	62	AML with myelodysplasia-related changes	Adverse	no			yes	47	48606.4	WT	WT	WT	WT	mut	WT		negative	negative
203	71	AML with maturation	Intermediate	yes		yes	yes	310	3211.95	WT	WT	WT	WT	mut	WT		negative	positive	41
204	68	AML with inv(16)(p13.1q22) or t(16;16)(p13.1;q22); CBFB-MYH11	Favorable	yes			yes	104	134.6904315197	WT	WT	WT	WT	WT	WT		negative	negative
205	58	AML with myelodysplasia-related changes	Adverse	no			yes	29	2584.55	mut	WT	WT	WT	WT	WT		negative	negative
206	63	AML without maturation	Intermediate	yes		yes	yes	307	8.42	WT	WT	WT	mut	mut	WT		positive	negative
207	43	AML without maturation	Intermediate	yes		yes	yes	960	83.67	WT	WT	mut	WT	mut	WT		positive	negative
208	44	AML with myelodysplasia-related changes	Intermediate	yes	HSCT_CR1	yes	no	2016	2.97	WT	WT	mut	WT	WT	WT		positive	negative
209	68	AML with myelodysplasia-related changes	Intermediate	yes		yes	yes	135	17.67	WT	WT	WT	WT	mut	WT		positive	negative
210	59	Acute monoblastic and monocytic leukaemia	Intermediate	yes	HSCT_CR2	yes	no	2038	85.59	WT	WT	WT	WT	mut	WT		positive	negative
211	56	AML without maturation	Intermediate	yes		yes	yes	318	61.09	WT	WT	WT	mut	mut	WT		negative	negative
212	46	AML without maturation	Intermediate	yes	HSCT_CR1		yes	442	18409.59	WT	WT	WT	mut	WT	WT		negative	positive	40.5
213	60	AML with myelodysplasia-related changes	Intermediate	yes		yes	yes	1461	12201.6915961175	NA	NA	NA	NA	NA	NA		negative	negative
214	29	AML with myelodysplasia-related changes	Intermediate	no			yes	338	6200.01	WT	WT	WT	mut	mut	WT		negative	negative
215	52	Acute myelomonocytic leukaemia	Intermediate	yes		yes	yes	842	23194.4110373737	NA	NA	NA	NA	NA	NA		negative	negative
216	63	Acute myelomonocytic leukaemia	Intermediate	no			yes	147	15518.41	mut	mut	WT	WT	WT	WT		negative	positive	25
217	37	AML with inv(16)(p13.1q22) or t(16;16)(p13.1;q22); CBFB-MYH11	Favorable	yes			no	1925	11.8241398143091	WT	WT	WT	WT	WT	WT		negative	negative
218	56	Acute monoblastic and monocytic leukaemia	Intermediate	yes			no	1767	28.43	WT	WT	mut	WT	mut	WT		positive	negative
219	59	AML with t(8;21)(q22;q22) : RUNX1-RUNX1T1	Favorable	yes			no	1940	12.3415841584158	WT	WT	WT	WT	WT	WT		negative	negative
220	25	Acute monoblastic and monocytic leukaemia	Adverse	yes			no	77	98.4547461368653	WT	WT	WT	WT	WT	WT		negative	negative
221	67	AML with minimal differentiation	Intermediate	yes		yes	yes	519	16.845557543232	WT	WT	WT	WT	WT	WT		negative	negative
222	68	AML with myelodysplasia-related changes	Intermediate	yes		yes	yes	1799	20.04	WT	WT	WT	WT	mut	WT		negative	negative
223	63	AML with myelodysplasia-related changes	Adverse	yes			yes	437	16497.5585261692	NA	NA	NA	NA	NA	NA		NA	NA
224	63	Acute myelomonocytic leukaemia	Intermediate	yes		yes	yes	1013	4354.63359257032	NA	NA	NA	NA	NA	NA		negative	negative
225	39	AML with myelodysplasia-related changes	Adverse	no			yes	27	13343.29	WT	WT	WT	WT	WT	WT		negative	negative
226	57	AML without maturation	Intermediate	no			yes	154	4877.96	WT	WT	mut	WT	mut	mut		negative	negative
227	41	AML with myelodysplasia-related changes	Adverse	yes	HSCT_CR2	yes	yes	234	19.746835443038	WT	mut	WT	WT	WT	mut		negative	negative
228	69	Acute monoblastic and monocytic leukaemia	Intermediate	yes		yes	yes	369	797.14	WT	WT	WT	WT	mut	WT		positive	negative
229	56	Acute myelomonocytic leukaemia	Intermediate	yes	HSCT_CR1		no	1802	130.690818714151	NA	NA	NA	NA	NA	NA		negative	positive	44.3
230	66	Acute myelomonocytic leukaemia	Adverse	yes		yes	yes	172	1191.86	mut	WT	WT	WT	mut	WT		negative	positive	38.1
231	49	Acute myeloid leukaemia, NOS	Intermediate	yes			no	1768	1.87	WT	WT	WT	WT	WT	WT	biallelic	negative	negative
232	69	AML without maturation	Intermediate	yes		yes	yes	241	3.59	WT	WT	WT	WT	mut	WT		positive	positive	46.7
233	65	AML without maturation	Intermediate	no			yes	22	23.3	WT	WT	WT	mut	mut	WT		positive	positive	38.8
234	49	AML with myelodysplasia-related changes	Intermediate	yes	HSCT_CR2	yes	yes	210	17.16	WT	WT	WT	WT	mut	WT		positive	positive	39.9
235	65	AML without maturation	Intermediate	yes		yes	yes	208	10.2	WT	WT	WT	WT	WT	WT		positive	negative
236	43	AML without maturation	Intermediate	yes	HSCT_CR1	yes	yes	328	69.44	WT	WT	WT	mut	WT	WT		positive	positive	38.5
237	36	AML with t(8;21)(q22;q22) : RUNX1-RUNX1T1	Favorable	yes			no	1728	2.15469613259669	WT	WT	WT	WT	mut	WT		negative	negative
238	61	Acute myelomonocytic leukaemia	Intermediate	yes			yes	91	19388.0024253665	NA	NA	NA	NA	NA	NA		negative	negative
239	36	AML with t(9;11)(p22;q23) : MLLT3-MLL	Intermediate	no			yes	12	14.1795865633075	WT	WT	WT	WT	WT	WT		negative	negative
240	36	AML with myelodysplasia-related changes	Intermediate	yes			no	1620	49.6661311982313	NA	NA	NA	NA	NA	NA		positive	negative
241	63	Acute myeloid leukaemia, NOS	Intermediate	yes		yes	yes	111	27.46	WT	WT	WT	mut	mut	WT		positive	positive	47.1
242	74	Acute myeloid leukaemia, NOS	Intermediate	no			yes	34	13148.94	WT	WT	WT	WT	WT	WT		negative	negative
243	59	AML with myelodysplasia-related changes	Adverse	no			yes	302	33333.34	WT	WT	WT	WT	WT	WT		negative	negative
244	26	Acute monoblastic and monocytic leukaemia	Intermediate	yes		yes	yes	361	51.44	WT	WT	mut	WT	mut	WT		positive	negative
245	53	AML with maturation	Intermediate	yes	HSCT_CR1		no	1532	40.65	WT	WT	mut	WT	mut	WT		negative	positive	23
246	66	AML with myelodysplasia-related changes	Adverse	yes	HSCT_CR1		yes	722	44.7172897196262	WT	WT	mut	WT	WT	WT		positive	negative
247	64	AML with myelodysplasia-related changes	Adverse	no			yes	30	10234.3901919644	NA	NA	NA	NA	NA	NA		NA	NA
248	35	AML with myelodysplasia-related changes	Adverse	yes			no	137	53.73	WT	WT	WT	WT	WT	WT		negative	negative
249	21	AML with maturation	Intermediate	yes	HSCT_CR1		no	1553	39964.01	WT	WT	WT	WT	WT	WT		negative	positive	46
250	47	AML with inv(16)(p13.1q22) or t(16;16)(p13.1;q22); CBFB-MYH11	Favorable	yes			no	1587	95.4741379310345	WT	WT	WT	WT	mut	WT		negative	positive
251	41	AML with myelodysplasia-related changes	Intermediate	yes	HSCT_CR1		no	1630	8.84	WT	WT	WT	WT	WT	WT		negative	positive	40
252	58	AML without maturation	Intermediate	yes	HSCT_CR2	yes	yes	639	26.46	WT	WT	mut	WT	WT	WT		positive	positive	39
253	52	AML with maturation	Intermediate	yes		yes	yes	238	4.53	WT	WT	WT	WT	mut	WT		positive	positive	41.3
254	52	Acute monoblastic and monocytic leukaemia	Intermediate	yes			no	1037	17.54	WT	WT	WT	WT	mut	WT		positive	negative	3.8
255	67	Acute myelomonocytic leukaemia	Intermediate	no			yes	711	6873.13605819745	NA	NA	NA	NA	NA	NA		negative	negative
256	65	AML with myelodysplasia-related changes	Adverse	yes		yes	yes	93	13962.52	mut	WT	WT	WT	WT	WT		negative	negative
257	56	AML with inv(16)(p13.1q22) or t(16;16)(p13.1;q22); CBFB-MYH11	Favorable	yes		yes	yes	981	137.457943925234	WT	WT	WT	WT	WT	WT		negative	negative
258	59	AML with inv(16)(p13.1q22) or t(16;16)(p13.1;q22); CBFB-MYH11	Favorable	yes			no	1381	202.292172786608	NA	NA	NA	NA	NA	NA		NA	NA
259	62	AML with inv(16)(p13.1q22) or t(16;16)(p13.1;q22); CBFB-MYH11	Favorable	no			yes	37	18.7488410619572	NA	NA	NA	NA	NA	NA		NA	NA
260	44	AML with inv(16)(p13.1q22) or t(16;16)(p13.1;q22); CBFB-MYH11	Favorable	yes			no	1392	13.9831012048518	NA	NA	NA	NA	NA	NA		NA	NA
261	62	AML without maturation	Intermediate	yes		yes	yes	199	2.48	WT	WT	WT	WT	WT	WT		negative	negative
262	54	AML with myelodysplasia-related changes	Adverse	yes		yes	yes	680	8689.89304812834	WT	mut	WT	WT	WT	WT		negative	negative
263	52	AML without maturation	Intermediate	yes	HSCT_CR1	yes	yes	489	20.74	WT	WT	WT	WT	WT	WT		positive	positive	42
264	43	AML with myelodysplasia-related changes	Adverse	yes	HSCT_CR1	yes	yes	318	43588.37	mut	WT	WT	WT	WT	WT		negative	negative
265	61	AML without maturation	Intermediate	yes			no	1384	27.36	WT	WT	WT	WT	mut	WT		positive	negative
266	62	Acute myelomonocytic leukaemia	Intermediate	no			yes	120	21	WT	WT	WT	WT	mut	WT		positive	positive	29
267	36	Acute myelomonocytic leukaemia	Intermediate	no			yes	275	9.92	WT	WT	WT	WT	WT	WT		negative	positive	22.5
268	51	AML with myelodysplasia-related changes	Adverse	no			yes	108	9.94	WT	mut	WT	WT	WT	WT		negative	negative
269	57	AML with myelodysplasia-related changes	Adverse	yes	HSCT_CR2	yes	yes	1101	138.955223880597	WT	WT	WT	WT	WT	WT		negative	negative
270	22	AML with inv(16)(p13.1q22) or t(16;16)(p13.1;q22); CBFB-MYH11	Favorable	yes	HSCT_CR2	yes	no	1337	271.807947019868	WT	WT	WT	WT	WT	WT		negative	negative
271	55	Acute myelomonocytic leukaemia	Intermediate	yes	HSCT_CR2	yes	no	1389	30.1620986215517	NA	NA	NA	NA	NA	NA		negative	positive	27.8
272	56	AML with myelodysplasia-related changes	Adverse	yes		yes	yes	494	15445.0499486041	NA	NA	NA	NA	NA	NA		NA	NA
273	63	AML with myelodysplasia-related changes	Intermediate	yes		yes	yes	841	33.55	WT	WT	WT	WT	WT	WT		positive	negative
274	55	Acute myelomonocytic leukaemia	Intermediate	yes			no	1166	56.9734066898759	NA	NA	NA	NA	NA	NA		positive	negative
275	50	Acute myeloid leukaemia, NOS	Intermediate	yes			no	1176	8.5	WT	WT	WT	WT	mut	WT		positive	positive	42.7
276	44	AML with maturation	Intermediate	no			yes	243	15.54	WT	WT	WT	WT	WT	WT		positive	positive	31
277	27	AML with myelodysplasia-related changes	Intermediate	yes			no	1187	11.75	WT	WT	WT	WT	mut	WT		positive	positive	31
278	63	AML with myelodysplasia-related changes	Adverse	no			yes	71	61419.0023072464	NA	NA	NA	NA	NA	NA		NA	NA
279	59	AML without maturation	Intermediate	no			yes	24	27.53	WT	mut	WT	WT	WT	WT		negative	positive	29.9
280	65	Acute myeloid leukaemia, NOS	Intermediate	yes	HSCT_CR2	yes	no	1133	46.28	WT	WT	WT	WT	WT	WT		positive	negative
281	63	AML without maturation	Intermediate	yes		yes	yes	926	1.08	WT	WT	WT	WT	WT	WT	biallelic	negative	negative
282	58	AML with inv(16)(p13.1q22) or t(16;16)(p13.1;q22); CBFB-MYH11	Favorable	yes			no	1125	2.37327188940092	WT	WT	WT	WT	WT	WT		negative	negative
283	75	AML with inv(16)(p13.1q22) or t(16;16)(p13.1;q22); CBFB-MYH11	Favorable	yes		yes	yes	322	5.74969021065675	WT	WT	WT	WT	WT	WT		negative	negative
284	44	Acute myelomonocytic leukaemia	Intermediate	no			yes	28	100.563334491861	NA	NA	NA	NA	NA	NA		positive	negative
285	22	AML with myelodysplasia-related changes	Adverse	yes	HSCT_CR2	yes	yes	302	54.3	WT	WT	WT	WT	WT	WT		negative	negative
286	62	AML without maturation	Intermediate	yes		yes	yes	152	11.81	WT	WT	WT	WT	mut	WT		positive	positive	30
287	34	AML with maturation	Adverse	yes	HSCT_CR1	yes	no	1223	22.0608108108108	WT	WT	WT	WT	WT	WT		negative	negative
288	44	AML without maturation	Intermediate	yes	HSCT_CR1		no	1031	7.94	WT	WT	WT	WT	WT	WT		positive	negative
289	46	Acute monoblastic and monocytic leukaemia	Intermediate	yes		yes	no	1072	77.8005084823281	NA	NA	NA	NA	NA	NA		positive	negative
290	62	AML without maturation	Intermediate	yes			no	1033	704.71	WT	WT	mut	WT	WT	WT		positive	negative
291	46	AML with myelodysplasia-related changes	Intermediate	no			yes	42	16777.8652276707	NA	NA	NA	NA	NA	NA		negative	negative
292	47	Acute myelomonocytic leukaemia	Intermediate	yes	HSCT_CR1	yes	no	1021	16.5113015091431	NA	NA	NA	NA	NA	NA		positive	positive	31
293	39	AML with minimal differentiation	Adverse	yes			no	1058	9644.63968410662	WT	WT	WT	WT	WT	WT		negative	negative
294	56	AML with inv(16)(p13.1q22) or t(16;16)(p13.1;q22); CBFB-MYH11	Favorable	yes	HSCT_CR2	yes	no	1003	8.69158878504673	WT	WT	WT	WT	WT	WT		negative	negative
295	51	AML with t(8;21)(q22;q22) : RUNX1-RUNX1T1	Favorable	yes	HSCT_CR1		no	939	9.24137931034483	WT	WT	WT	WT	WT	WT		negative	negative
296	60	AML with myelodysplasia-related changes	Adverse	no			yes	77	30508.4899845917	mut	WT	WT	WT	mut	WT		negative	negative
297	67	AML without maturation	Intermediate	yes		yes	yes	148	7.72488038277512	WT	WT	WT	WT	mut	WT		positive	positive	13
298	66	AML without maturation	Intermediate	yes		yes	yes	321	2.69	WT	WT	mut	WT	WT	WT		positive	negative
299	59	AML without maturation	Intermediate	yes	HSCT_CR1		no	973	0.93	WT	mut	WT	WT	WT	WT	biallelic	negative	negative
300	38	AML with t(8;21)(q22;q22) : RUNX1-RUNX1T1	Favorable	yes			no	896	5.22302158273381	WT	WT	WT	WT	WT	WT		negative	negative
301	65	Acute erythroid leukaemia	Intermediate	yes			no	888	401.858217259778	NA	NA	NA	NA	NA	NA		positive	negative
302	18	AML with t(8;21)(q22;q22) : RUNX1-RUNX1T1	Favorable	yes	HSCT_CR2	yes	no	893	25.719557195572	WT	WT	WT	WT	WT	WT		negative	negative
303	30	AML with myelodysplasia-related changes	Intermediate	no	HSCT_CRi_REF		yes	459	24062.7670422178	NA	NA	NA	NA	NA	NA		negative	negative
304	55	Acute monoblastic and monocytic leukaemia	Intermediate	yes	HSCT_CR1		no	714	91.93	WT	WT	WT	WT	WT	WT		positive	positive	46.4
305	43	AML with myelodysplasia-related changes	Adverse	yes	HSCT_CR2	yes	yes	486	32704.1520513223	NA	NA	NA	NA	NA	NA		NA	NA
306	60	Acute myelomonocytic leukaemia	Intermediate	yes			no	812	276.64	WT	WT	WT	WT	WT	WT		positive	negative
307	58	AML with myelodysplasia-related changes	Adverse	yes	HSCT_CR1		yes	426	83594.89	mut	WT	WT	WT	WT	WT		negative	negative
308	44	AML with maturation	Intermediate	yes			no	484	1.44206008583691	WT	WT	WT	WT	WT	WT	biallelic	negative	negative
309	34	AML with myelodysplasia-related changes	Intermediate	yes	HSCT_CR1	yes	yes	245	121.489324695716	NA	NA	NA	NA	NA	NA		negative	negative
310	70	Acute myeloid leukaemia, NOS	Intermediate	yes			no	755	311.66	WT	WT	WT	WT	WT	WT		negative	negative
311	24	AML with inv(16)(p13.1q22) or t(16;16)(p13.1;q22); CBFB-MYH11	Favorable	yes			no	769	324.028511087645	WT	WT	WT	WT	WT	WT		negative	negative
312	74	AML without maturation	Intermediate	yes		yes	yes	138	67.44	WT	WT	WT	WT	mut	WT		negative	negative
313	64	AML with maturation	Intermediate	yes	HSCT_CR1		no	679	36698.489247974	NA	NA	NA	NA	NA	NA		negative	negative
314	23	Acute myeloid leukaemia, NOS	Intermediate	yes	HSCT_CR1		no	734	39454.38	WT	WT	WT	WT	WT	WT		negative	negative
315	24	AML with t(6;9)(p23;q34) : DEK-NUP214	Adverse	yes	HSCT_CR1		yes	681	35.6896551724138	WT	WT	WT	WT	WT	WT		negative	positive
316	58	AML with myelodysplasia-related changes	Intermediate	yes			no	560	13.98	WT	WT	WT	WT	WT	WT		positive	positive	8
317	43	AML with myelodysplasia-related changes	Intermediate	yes			no	502	49.3501388655897	NA	NA	NA	NA	NA	NA		positive	negative
318	35	AML with inv(16)(p13.1q22) or t(16;16)(p13.1;q22); CBFB-MYH11	Favorable	yes			no	640	20.0277777777778	WT	WT	WT	WT	WT	WT		negative	negative
319	64	AML with myelodysplasia-related changes	Intermediate	yes		yes	yes	329	15180.4414831218	NA	NA	NA	NA	NA	NA		negative	negative
320	58	AML without maturation	Intermediate	yes	HSCT_CR2	yes	no	689	24.82	WT	mut	mut	WT	WT	WT		positive	positive	13
321	60	AML without maturation	Adverse	no			yes	237	30340.71	WT	WT	WT	mut	mut	WT		negative	negative
322	24	AML without maturation	Intermediate	yes	HSCT_CR1		no	595	316.78	WT	WT	WT	WT	WT	WT		negative	negative
323	40	Acute myelomonocytic leukaemia	Intermediate	yes			no	568	330.42165286282	NA	NA	NA	NA	NA	NA		positive	negative
324	54	AML with t(8;21)(q22;q22) : RUNX1-RUNX1T1	Favorable	yes			no	491	22.6778242677824	WT	WT	WT	mut	WT	WT		negative	negative
325	65	Acute myelomonocytic leukaemia	Intermediate	yes		yes	yes	373	7492.68506700427	NA	NA	NA	NA	NA	NA		negative	positive	36
326	37	Acute myelomonocytic leukaemia	Intermediate	yes			no	489	560.338428158709	NA	NA	NA	NA	NA	NA		positive	negative
327	42	AML with myelodysplasia-related changes	Intermediate	yes			no	481	428.1475922298	NA	NA	NA	NA	NA	NA		positive	negative
328	68	Acute monoblastic and monocytic leukaemia	Intermediate	yes		yes	yes	213	2542.59	WT	WT	WT	WT	mut	WT		negative	negative
329	66	Acute myelomonocytic leukaemia	Intermediate	yes		yes	yes	150	161.13	WT	WT	WT	WT	mut	WT		positive	positive	35
330	40	AML without maturation	Intermediate	yes	HSCT_CR1		no	538	16.12	WT	WT	WT	mut	WT	WT		positive	positive	19
331	49	AML without maturation	Intermediate	yes		yes	no	523	91.623591515495	NA	NA	NA	NA	NA	NA		positive	negative
332	53	AML with maturation	Intermediate	no			yes	75	2.39	WT	WT	WT	mut	mut	WT		positive	positive	42
333	65	AML with minimal differentiation	Intermediate	yes		non	no	440	745.09	WT	WT	WT	WT	WT	mut		negative	negative
334	46	Acute myelomonocytic leukaemia	Intermediate	yes		yes	yes	207	79.88	WT	WT	WT	WT	mut	WT		positive	positive	42
335	60	AML without maturation	Intermediate	no			yes	213	216.35	WT	WT	mut	WT	WT	WT		negative	negative
336	42	AML with minimal differentiation	Intermediate	yes	HSCT_CR2	yes	no	461	13697.76	WT	WT	WT	mut	mut	WT		negative	negative
337	49	AML without maturation	Intermediate	yes			no	450	34.0417910447761	WT	WT	WT	mut	WT	WT		positive	negative
338	48	Acute myelomonocytic leukaemia	Intermediate	yes			no	470	73.6469235519418	NA	NA	NA	NA	NA	NA		positive	negative
339	58	AML without maturation	Intermediate	no			yes	22	71.3129438005154	NA	NA	NA	NA	NA	NA		positive	positive	30.1
340	49	AML with inv(3)(q21q26.2) or t(3;3)(q21;q26.2) ; RPN1-EVI1	Adverse	yes		yes	yes	255	10.9489051094891	WT	WT	WT	WT	WT	WT		negative	negative
341	60	AML with myelodysplasia-related changes	Intermediate	no			no	269	403.482673997247	NA	NA	NA	NA	NA	NA		negative	negative
342	61	Acute myelomonocytic leukaemia	Intermediate	yes		yes	no	365	319.409278226879	NA	NA	NA	NA	NA	NA		positive	negative
343	56	AML without maturation	Adverse	yes		yes	yes	383	12.3809919260808	NA	NA	NA	NA	NA	NA		NA	NA
344	55	AML with inv(16)(p13.1q22) or t(16;16)(p13.1;q22); CBFB-MYH11	Favorable	yes		yes	no	408	149.690156613626	NA	NA	NA	NA	NA	NA		NA	NA
345	39	AML with myelodysplasia-related changes	Intermediate	yes		yes	yes	189	12.9820715215638	NA	NA	NA	NA	NA	NA		positive	positive	86
346	62	AML without maturation	Intermediate	yes		yes	yes	174	25690.8478925761	NA	NA	NA	NA	NA	NA		negative	positive	46
347	67	AML with myelodysplasia-related changes	Adverse	no			yes	230	30025.1782433313	NA	NA	NA	NA	NA	NA		NA	NA
348	69	Acute monoblastic and monocytic leukaemia	Adverse	yes		yes	no	271	2177.70599646333	NA	NA	NA	NA	NA	NA		NA	NA
349	23	AML with inv(16)(p13.1q22) or t(16;16)(p13.1;q22); CBFB-MYH11	Favorable	yes			no	222	2169.51129762253	NA	NA	NA	NA	NA	NA		NA	NA
350	55	AML with minimal differentiation	Intermediate	yes	HSCT_CR2	yes	yes	130	4.30072143250929	NA	NA	NA	NA	NA	NA		positive	positive	52.8
351	51	AML with maturation	Intermediate	yes			no	307	0.033120376964228	NA	NA	NA	NA	NA	NA		negative	negative
352	32	AML without maturation	Intermediate	yes			no	186	61945.95499785	NA	NA	NA	NA	NA	NA		negative	negative
353	52	AML without maturation	Intermediate	yes	HSCT_CR1		no	241	11.2902151886123	NA	NA	NA	NA	NA	NA		negative	positive	35
354	41	AML without maturation	Intermediate	yes	HSCT_CR1		no	146	1106.40284162089	NA	NA	NA	NA	NA	NA		negative	positive	26
355	58	AML without maturation	Intermediate	yes			no	207	514.247180820513	NA	NA	NA	NA	NA	NA		positive	negative
356	49	AML without maturation	Intermediate	yes			no	226	36.6302712350734	NA	NA	NA	NA	NA	NA		positive	negative
357	60	AML with t(8;21)(q22;q22) : RUNX1-RUNX1T1	Favorable	yes			no	89	149.819500380308	NA	NA	NA	NA	NA	NA		NA	NA
358	64	AML without maturation	Intermediate	yes			no	149	13.5207510467917	NA	NA	NA	NA	NA	NA		positive	positive	85
